# Supplementary material for: Platelet Distribution Width Is Associated with P-Selectin Dependent Platelet Function: Results from the Moli-Family Cohort Study
Source: Cells. 2021 Oct 13;10(10):2737. doi: 10.3390/cells10102737 (PMC8535046; doi:10.3390/cells10102737)
Supplement: Supplementary file 1 [file cells-10-02737-s001.zip]

Archive with 1 entries (1 files):
- cells-1412868-supplementary.pdf
